# Supplementary material for: Isolation and genome-wide expression and methylation characterization of CD31+ cells from normal and malignant human prostate tissue
Source: Oncotarget. 2013 Aug 21;4(9):1472–83. doi: 10.18632/oncotarget.1269 (PMC3824530; doi:10.18632/oncotarget.1269)
Supplement: Supplementary file 1 [file oncotarget-04-1472-s001.xls]

## Sheet: Table S1a
Isolation and genome-wide expression and methylation characterization of CD31+ cells from normal and malignant human prostate tissue - Luo et al
Table S1a Enriched GO Biological Process Terms for the genes differentially expressed between TdECs and NdECs in AA group
GO Term	Count	Pop Hits	PValue	Genes
BP00193:Developmental processes	209	2002	8.96392e-05	PDLIM7, LTBP2, PGF, STAT5B, AMOTL1, OGN, TRAK2, FOXF1, SEMA7A, COL12A1, RARB, CCNA1, C12ORF64, PTPRF, NODAL, EFNB2, ZHX2, ZHX3, HES1, VEGFC, BTN3A1, CD320, HES2, NPTN, ADAMTS1, EFNA5, PMP22, BTN3A2, DBNDD1, ERBB4, DNAH17, ZSCAN5A, XAB2, EPHB1, EPHB2, PLAGL1, MAML3, LHX9, PLAG1, KLF12, SMAD6, PCDH18, KDR, GH2, DLX2, SEMA6B, TULP4, EPHA7, NTRK2, BMP6, NRP2, PPARA, PPARD, NRP1, CPEB2, LDLR, PPARG, T…
BP00108:Receptor protein tyrosine kinase signaling pathway	33	195	0.000114592	PLXNC1, FGFR3, PLXNA4, ERBB4, PDGFB, GRAP, PLXNA2, GULP1, PGF, EPHB1, SPRY4, EPHB2, IGF1R, SPRY2, SPRY1, TEK, NRG1, FLT1, PTPRE, PIK3CB, FLT4, MET, EFNB2, SOCS5, KDR, CBLB, EPHA7, EREG, DOK5, NTRK2, ROR1, EFNA5, MERTK
BP00063:Protein modification	121	1068	0.000174953	TUSC3, PLXNA4, ZAK, PLXNA2, ST3GAL1, FNTB, MAP3K5, WNK4, ST3GAL6, PRKACA, STK39, MYST3, TNIK, PTPRF, STK4, PTPRO, MARK1, MAP4K4, CHPF, BMP2K, ROR1, CAMK1, UGGT1, NEK6, STYXL1, PLXNC1, CDK5R1, FGFR3, PPP2R3A, MGAT5B, ERBB4, STK17B, MAPKAPK3, STK17A, UBE2QL1, ACAT1, EPHB1, C9ORF96, EPHB2, IRAK4, DUSP18, PPP1R16B, UBE2D3, B3GNT5, TEK, DUSP16, DYRK2, B4GALT6, GCNT1, B4GALT4, B4GALT5, MGAT4A, ST6GAL1,…
BP00102:Signal transduction	312	3207	0.000229508	DLC1, OXA1L, LTBP2, OSMR, PGF, EDN1, STAT5B, LPAR3, CD53, LPAR1, GPCPD1, NOV, OGN, PGPEP1, PPP1R1C, STAC, WNK4, FOXF1, SEMA7A, PLA2G1B, COL12A1, GNG2, RARB, FAS, RAB21, RAB27A, GNG7, PTPRF, MAGI1, GPER, PIK3CB, EFNB2, PTPRO, VEGFC, GRB10, ADAMTS9, SSTR1, TACSTD2, LILRB4, ROR1, NPTN, CAMK1, ADAMTS1, STC1, EFNA5, LAMC2, ADAMTS3, GRB14, RAD21L1, PPP2R3A, ERBB4, GNAI1, AKAP13, EPHB1, CDC37, EPHB2, AD…
BP00199:Neurogenesis	69	558	0.000559041	NRP2, MTSS1, NRP1, PLXNA2, FOXK2, JAG2, FOXO1, BCAN, HOXD1, FOXO4, EDNRA, TRAK2, UNC5B, CXCR4, SEMA3G, FOXF1, HLX, SEMA7A, HEY2, ATOH8, SEMA3A, NRG1, NEGR1, PCDHB7, LYN, PTPRF, STMN2, ENC1, EFNB2, HES7, NCAM1, HES1, SLC26A6, HOXC12, HES2, ADAMTS1, EFNA5, SIAH1, CNTN3, DCC, FGFR3, ADORA2B, TNC, NNAT, NINJ1, GPM6B, EPHB1, EPHB2, CDH6, CDH8, HOXA2, HOXA4, HOXA5, MSI2, HOXA9, MAML3, LHX9, EPAS1, PHYH…
BP00064:Protein phosphorylation	73	614	0.00114393	CDK19, PLXNA4, ZAK, NUAK1, PLXNA2, MAP3K5, WNK4, STK39, PRKACA, PAK1, PPP1R14A, TAF1L, TNIK, CAMK1G, LYN, PTPRF, LIMK2, CDK9, CDK6, PRKCE, STK4, MARK1, PPM1F, MAP4K4, PPM1D, HIPK2, BMP2K, ROR1, CAMK1, NEK6, STYXL1, CDK5R1, PLXNC1, FGFR3, ERBB4, CAMK2G, STK17B, PPM1A, MAPKAPK3, STK17A, EPHB1, C9ORF96, TRIB2, EPHB2, IRAK4, IGF1R, PPP1R16B, STK32B, MAP3K2, MAP3K1, TEK, DUSP16, PPP1R12A, PPP3CB, DCLK…
BP00248:Mesoderm development	64	526	0.00137199	NRP2, MYH15, NRP1, PDLIM7, LTBP2, STAT5B, FOXK2, FOXO1, BCAN, FOXO4, AMOTL1, SPRY4, OGN, SPRY2, SPRY1, FOXF1, HLX, TGFBI, HOMEZ, COL12A1, SEMA3A, PILRA, LYN, SCUBE3, NODAL, ZHX2, MGP, ZHX3, IL11RA, VEGFC, BTN3A1, BGN, ADAMTS1, VAMP2, VAMP1, BTN3A2, DBNDD1, DCN, EPHB1, EPHB2, CALCA, NKX3-1, NFATC1, HAPLN1, FKTN, EVC, FLT1, KLF12, TBX2, FLT4, EFEMP1, FBN1, CLEC11A, KDR, DLX2, RPS6KA6, DUSP4, EPHA7,…
BP00274:Cell communication	118	1125	0.00363159	OXA1L, LTBP2, PDGFB, PGF, TSPAN4, EDN1, TSPAN6, FOXO1, LPAR3, LPAR1, CD53, FOXO4, NOV, PGPEP1, STAC, FOXF1, SEMA7A, PGRMC2, TGFBI, COL12A1, PRKACA, RARB, PDGFD, MAGI1, SCUBE3, PTPRF, STMN2, STAP2, EFNB2, MGP, SOCS5, PTPRO, IL11RA, AHR, IL20, NCAM1, VEGFC, ADAMTS9, LILRB4, ADAMTS1, LAMC2, EFNA5, STC1, ADAMTS3, WNT5B, ADORA2B, CORO2B, CORO2A, AHRR, LGALS3BP, CNR1, LAMB1, RNF14, SMAD6, CNKSR3, EFEMP…
BP00124:Cell adhesion	65	568	0.00530695	MTSS1, IGDCC3, TSPAN4, PRTG, TSPAN6, BCAN, LRRC4C, CD53, MMRN1, MMRN2, CD47, SMAP2, TGFBI, COL12A1, CNTNAP2, VWA1, NEGR1, CEACAM1, F11R, ARHGEF3, HYAL2, PCDHB7, RAP2C, PTPRF, NRXN3, PCOLCE2, NCAM1, SLC26A6, VSIG2, VSIG1, LAMC2, CNTN3, DCC, EMCN, PARD3, AGFG2, NINJ1, AKAP13, CDH4, CDH5, CDH6, ADAP1, CDH8, AGAP11, AGAP10, KAL1, COL6A1, SSX2IP, COL8A1, SPAM1, HAPLN1, TINAGL1, APPL2, COL5A2, EMILIN3,…
BP00246:Ectoderm development	72	645	0.00595159	NRP2, MTSS1, NRP1, PLXNA2, FOXK2, JAG2, FOXO1, BCAN, HOXD1, FOXO4, EDNRA, TRAK2, UNC5B, CXCR4, SEMA3G, FOXF1, HLX, SEMA7A, HEY2, ATOH8, SEMA3A, NRG1, KRT86, NEGR1, PCDHB7, LYN, PTPRF, STMN2, ENC1, EFNB2, HES7, NCAM1, HES1, SLC26A6, HOXC12, HES2, ADAMTS1, EFNA5, SIAH1, CNTN3, DCC, FGFR3, ADORA2B, TNC, NNAT, NINJ1, GPM6B, EPHB1, EPHB2, CDH6, CDH8, HOXA2, HOXA4, HOXA5, KRT7, MSI2, HOXA9, MAML3, LHX9…
BP00009:Other polysaccharide metabolism	20	125	0.00627544	HYAL2, NDST1, GALNT4, GALNTL2, MAN1A1, ST3GAL1, ST6GALNAC3, ST6GALNAC4, ST8SIA4, PPP3CB, HAS2, CHST15, PPP3CA, HAS3, B4GALT6, SPAM1, GALNT8, CTBS, B4GALT4, B4GALT5
BP00287:Cell motility	40	321	0.00832004	DCC, MTSS1, TSHZ3, LIMS1, LIMA1, PDLIM7, CXCL5, PDGFB, DIAPH2, CXCL3, DNAH17, JAG2, DNAH3, PDLIM1, AMOTL1, GPR1, SPAG16, CORO2B, CD47, CORO2A, PRR5, CXCR4, TEK, DYNC2H1, LIMS3, PTPRE, ENC1, MET, DOCK9, FBLIM1, ELMO1, FMN2, SLC26A6, PRICKLE1, EPS8, PECAM1, TBXA2R, MERTK, ADRA1D, MYH10
BP00201:Skeletal development	19	121	0.00956724	SCUBE3, LTBP2, PDLIM7, FBN1, EFEMP1, MGP, DCN, CALCA, RPS6KA6, DLX2, BGN, CLEC3B, RPS6KA2, TGFBI, NKX3-1, COL12A1, ADAMTS1, PHEX, BMP6
BP00086:Pterin metabolism	4	8	0.0224773	MOCS2, PCBD2, FLAD1, GCH1
BP00056:Metabolism of cyclic nucleotides	9	44	0.0248505	ADCY4, ADORA2B, PDE1C, PDE4B, PDE5A, PDE8B, PDE4D, PDE10A, PDE4C
BP00032:Purine metabolism	11	61	0.0255382	NMNAT3, ADARB1, ADAD1, AK2, ENTPD6, GMPR, ATP6V1D, AMPD3, ADA, GART, GCH1
BP00067:Protein glycosylation	23	175	0.0288992	MGAT4A, ST6GAL1, GALNT4, GALNTL2, MAN1A1, ST3GAL1, ST6GALNAC3, ST6GALNAC4, B3GNT5, LARGE, CHPF, ST8SIA4, ST3GAL6, CSGALNACT2, TMTC1, FUT1, B4GALT6, GALNT8, TMTC4, GCNT1, UGGT1, B4GALT4, B4GALT5
BP00114:MAPKKK cascade	23	177	0.0323213	VAV3, RAP2C, ZAK, GULP1, PGF, PPM1A, MAPKAPK3, IL11RA, SPRY4, TRIB2, PPM1F, DUSP4, RPS6KA6, DUSP18, SPRY2, DAB2, PPM1D, SPRY1, BTG2, RPS6KA2, ARAF, TNFRSF19, GADD45B
BP00293:Other sulfur metabolism	5	16	0.036821	SLC26A6, SULF2, SCLY, SULF1, SLC26A11
BP00120:Cell adhesion-mediated signaling	40	357	0.0391415	ADAMTS19, TSPAN4, LUM, TSPAN6, DCN, CD53, CDH4, CDH5, CDH6, CDH8, LGALS3BP, SEMA3G, CNTNAP2, LAMB1, VWA1, CEACAM1, PCDHB7, PTPRE, PTPRF, SCUBE3, NRXN3, ARHGAP26, PCDH18, NCAM1, SLC26A6, ADAMTS9, LAMA4, LAMA3, BGN, CD82, CDH19, DSC2, ADAMTS1, LAMC2, LEPREL1, ADAMTS3, MEGF6, SELE, CD200, MYLK
BP00275:Extracellular matrix protein-mediated signaling	10	60	0.0543267	LAMA4, LAMA3, STAB1, TNC, TGFBI, LAMC2, ADAMTS1, LAMB1, MEGF6, MYLK
BP00223:Angiogenesis	9	52	0.0595803	NRP2, VEGFC, FLT1, NRP1, FLT4, ADAMTS1, SEMA3A, AMOTL1, KDR
BP00095:Phosphate metabolism	15	109	0.0613488	TNIK, STRADB, STK4, C9ORF96, CALCA, MAP4K4, MAP3K5, MAP3K2, MAP3K1, PON1, STC1, STK39, PAK1, NEK6, TAF1L
BP00285:Cell structure and motility	100	1042	0.0616163	MTSS1, PDLIM7, ZAK, PDGFB, STOML1, JAG2, FOXO1, PDLIM1, FOXO4, AMOTL1, KLHL4, CD47, TIAM2, ANK3, FOXF1, DYNC2H1, COL12A1, KRT86, MYO6, PTPRF, ENC1, PCLO, MARK1, KRT18, CLIP2, PMP22, DBN1, TSHZ3, AGFG2, DIAPH2, DNAH17, NEDD9, AKAP13, CDC37, ADAP1, CORO2B, CORO2A, PRR5, TEK, RHOBTB1, CDC42EP5, PHACTR1, GABARAPL1, MET, DOCK9, EPB49, LIN7A, PRICKLE1, EPS8, TBXA2R, SPTBN1, MERTK, MYLK, ADRA1D, MYH10, …
BP00179:Apoptosis	51	494	0.068637	SGPP1, STAT5B, TP63, PAWR, NAP1L5, DNASE1L3, KDM1B, KDM1A, NOD1, UNC5B, CXCR4, FAS, DAP, MYC, CASP2, API5, ARHGEF3, PIK3CB, TP53, BCL2L11, EIF4G2, MDM2, NAIP, GADD45B, PMP22, DCC, ING2, XIAP, ADORA2B, ERBB4, GULP1, STK17B, AKAP13, EGLN1, STK17A, IGF1R, AHRR, TSPYL2, TFDP2, TNFRSF19, TRAF5, HIP1, CFLAR, BMX, DNASE2, TNFSF10, RASSF6, IFT57, ARAF, RASSF2, ADRA1D
BP00207:Cell cycle control	41	386	0.072389	DCC, CDK19, MTSS1, CDK5R1, ING2, ERBB4, FOXK2, TP63, FOXO1, NEDD9, FOXO4, CCNJL, SESN1, CDC37, IGF1R, FOXF1, PPP3CB, TGFA, PPP3CA, CCNA1, MYC, MYST3, PTPRE, LYN, MET, TP53, PHF10, CDK9, CDK6, CDKN1C, EIF4G2, DUSP4, RPS6KA6, RALGAPA2, VEGFC, CCND1, BTG2, CCND2, RPS6KA2, MERTK, GADD45B
BP00001:Carbohydrate metabolism	54	539	0.0909995	SLC5A3, PPARA, PPARD, NDST1, PPARG, FOXK2, FOXO1, ECHDC2, FOXO4, CMBL, ST3GAL1, CRYL1, ST6GALNAC3, ST6GALNAC4, FOXF1, DSEL, CHST15, CTBS, HYAL2, LYN, GALNTL2, RBKS, MAN1A1, PMM1, HAS2, HAS3, GALNT8, SORD, GNE, PFKFB3, GALNT4, IGF1R, PPP1R3B, CDYL, SLC35B4, PPP3CB, IDH2, FUT1, PPP3CA, RPIA, GK5, SPAM1, B4GALT6, B4GALT4, B4GALT5, GBA2, ABCC9, B3GAT3, LARGE, PYGL, ST8SIA4, GK3P, GK, APIP, PYGB

## Sheet: Table S1b
Table S1b Enriched GO Molecular Function Terms for the genes differentially expressed between TdECs and NdECs in AA group
GO Term	Count	Size	PValue	Genes
MF00241:Protein kinase receptor	24	99	3.60222e-06	PLXNC1, PLXNA4, FGFR3, FLT1, ERBB4, PLXNA2, FLT4, PION, STAP2, MET, PIM1, PINK1, PIM3, EPHB1, KDR, EPHB2, IRAK4, IGF1R, EPHA7, TEK, NTRK2, ROR1, MERTK, SIK3
MF00013:Tyrosine protein kinase receptor	18	72	5.27774e-05	PLXNC1, PLXNA4, FGFR3, FLT1, ERBB4, PLXNA2, FLT4, PION, MET, EPHB1, KDR, EPHB2, IGF1R, EPHA7, TEK, NTRK2, ROR1, MERTK
MF00107:Kinase	80	635	0.000102319	CDK19, PLXNA4, ZAK, NUAK1, PLXNA2, PION, PINK1, CASK, MAP3K5, WNK4, STK39, PRKACA, PAK1, SIK3, TAF1L, CAMK1G, TNIK, LYN, MAGI1, LIMK2, PIK3CB, PIM1, PI4KA, CDK9, PIM3, RBKS, CDK6, PRKCE, STK4, MARK1, MAP4K4, ADK, HIPK2, BMP2K, ROR1, CAMK1, NEK6, CHKA, PLXNC1, FGFR3, ERBB4, GNE, CAMK2G, STK17B, MAPKAPK3, STK17A, EPHB1, TRIB2, C9ORF96, EPHB2, IRAK4, IGF1R, STK32B, MAP3K2, MAP3K1, TEK, DCLK2, DYRK2,…
MF00108:Protein kinase	65	493	0.000139644	CDK19, PLXNA4, ZAK, NUAK1, PLXNA2, PION, PINK1, MAP3K5, WNK4, STK39, PRKACA, PAK1, SIK3, TAF1L, TNIK, CAMK1G, LYN, LIMK2, PIM1, CDK9, PIM3, CDK6, PRKCE, STK4, MARK1, MAP4K4, HIPK2, BMP2K, ROR1, CAMK1, NEK6, PLXNC1, FGFR3, ERBB4, CAMK2G, STK17B, MAPKAPK3, STK17A, EPHB1, C9ORF96, TRIB2, EPHB2, IRAK4, IGF1R, STK32B, MAP3K2, MAP3K1, TEK, DCLK2, DYRK2, FLT1, ALPK2, FLT4, PDK4, MET, BMX, STRADB, KDR, R…
MF00131:Transferase	92	813	0.00117861	TUSC3, NDST1, PION, PWWP2B, ECHDC2, CAD, NSUN5P2, ST3GAL1, FNTB, KDM1A, MAP3K5, ST6GALNAC3, ST6GALNAC4, AGPAT5, CHST10, ELOVL4, C12ORF26, DSEL, ST3GAL6, STK39, PAK1, CHST15, ELOVL6, MYST3, TAF1L, NMNAT3, ACAA2, TNIK, SPTLC3, GALNTL2, POLR1B, STK4, ESCO2, MAP4K4, COQ2, CHPF, FBLL1, STC1, HAS2, HAS3, FLAD1, GALNT8, UGGT1, CROT, NEK6, BCAT1, GAL3ST4, BCAT2, MGAT5B, CYP51A1, GALNT4, OAS1, ACAT1, C9OR…
MF00147:Deaminase	8	23	0.00183933	APOBEC1, ADARB1, ADAD1, ADAT2, CECR1, CDA, AMPD3, ADA
MF00178:Extracellular matrix	45	352	0.00307793	LTBP2, LUM, TNC, LRIG1, BCAN, LRIG2, LRIG3, DCN, LRRC4C, MMRN1, MMRN2, LINGO2, OGN, LINGO1, COL6A1, COL12A1, LAMB1, COL8A1, VWA1, THBS1, FLRT3, FLRT2, HAPLN1, SCUBE3, RRBP1, FBN1, EFEMP1, COL15A1, MGP, MMP14, COL5A2, EMILIN3, PCOLCE2, MMP10, ELFN2, VWF, SLITRK4, LAMA4, LAMA3, BGN, STAB1, CLEC3B, LAMC2, LEPREL1, MEGF6
MF00100:G-protein modulator	45	359	0.00436949	DLC1, AGFG2, AKAP13, ARHGAP18, PLEKHG4B, RAB3IP, ADAP1, STARD13, CD47, SMAP2, RGS11, PRR5, AGAP11, AGAP10, RGS12, TIAM2, FBXO8, GDI1, ARHGEF3, RPGR, VAV3, ARHGEF7, NF1, SNX25, PSD3, DOCK9, RGS17, APPL2, DOCK6, TBC1D22B, ARHGAP26, USP6NL, FLJ10357, RALGAPA2, MYRIP, RASSF6, RGS3, RASSF2, PLCG2, PDCL, CHN1, CYFIP2, RGS8, ARAP3, KALRN
MF00137:Glycosyltransferase	29	213	0.00842455	TUSC3, MGAT5B, GALNT4, ST3GAL1, LOC151162, ST6GALNAC3, ST6GALNAC4, B3GNT5, ST3GAL6, FUT1, B4GALT6, GCNT1, B4GALT4, B4GALT5, MGAT4A, ST6GAL1, GALNTL2, B3GAT3, LARGE, CHPF, ST8SIA4, CSGALNACT2, TMTC1, HAS2, PARP3, HAS3, GALNT8, TMTC4, UGGT1
MF00093:Select regulatory molecule	111	1082	0.00863801	DLC1, GNA14, FST, CD47, ARL11, TIAM2, PPP1R1C, SERPINE2, GNG2, DAP, CCNA1, RAB21, GNG7, RAB27A, MAGI1, PSD3, SOCS5, TBC1D22B, PCOLCE2, RALGAPA2, ARL8A, SEPT9, KALRN, RAD21L1, CDK5R1, AGFG2, GNAI1, STAM2, AKAP13, TIMP3, CDC37, ADAP1, DUSP18, PPP1R16B, PRR5, PPP1R3B, DUSP16, RHOBTB1, FBXO8, PHACTR1, RAB8B, VAV3, CNKSR3, DOCK9, RAB7L1, KCTD4, DOCK6, SEPT11, CDKN1C, FLJ10357, RGS3, PLCG2, CYFIP2, KCT…
MF00148:Phosphodiesterase	9	37	0.00891349	PDE1C, PDE4B, PDE5A, PDE8B, PDE4D, PDE10A, PDE4C, GPCPD1, GDPD1
MF00016:Signaling molecule	76	741	0.0295967	NRP2, TSPAN1, PLXNA4, NRP1, LTBP2, IL27RA, PDGFB, IL16, PGF, TSPAN4, EDN1, JAG2, CD53, SPRY4, NOV, SPRY2, DAB2, SPRY1, PPP1R1C, SEMA3G, SEMA7A, TGFBI, TGFA, CNTNAP2, PDGFD, SEMA3A, NRG1, SHC4, TMEFF2, NODAL, EFNB2, CECR1, MGP, SOCS5, GAL, ELMO1, IL20, VEGFC, CBLN2, EREG, CD82, LILRB4, EFNA5, STC1, CAPS, PLXNC1, WNT5B, CXCL5, GRAP, GULP1, CXCL3, MLF1, CALCA, PLCL2, PLCL1, ELK4, CLEC2D, PTN, THBS1,…
MF00227:Basic helix-loop-helix transcription factor	15	101	0.0353816	EPAS1, MITF, HES7, AHR, HES1, AHRR, LYL1, TFEC, HEY2, HES2, ATOH8, TCF4, BHLHE41, MYC, CLOCK
MF00023:Other signaling molecule	29	240	0.0358551	CAPS, NRP2, NRP1, WNT5B, GRAP, GULP1, SPRY4, MLF1, PLCL2, NOV, PLCL1, SPRY2, DAB2, SPRY1, PPP1R1C, ELK4, CNTNAP2, THBS1, TRAF5, SHC4, ERF, NF1, MGP, SOCS5, ELMO1, PLCG2, WIF1, APBB3, BMP6
MF00167:Epimerase/racemase	8	42	0.052308	CRYL1, CDYL, C1QTNF3, GNE, AMACR, ECHDC2, RPIA, APIP, C7ORF10
MF00212:Other G-protein modulator	24	203	0.0693286	DLC1, AGFG2, SNX25, ARHGAP18, RGS17, APPL2, TBC1D22B, STARD13, ADAP1, USP6NL, RALGAPA2, AGAP11, MYRIP, PRR5, SMAP2, AGAP10, RASSF6, RGS12, PDCL, RASSF2, CHN1, CYFIP2, RGS8, ARAP3
MF00015:Other receptor	25	217	0.0802262	DCC, NRP2, MSR1, NRP1, LDLR, PEX5, PEX7, LGALS3BP, SEMA3G, CLEC2D, CNTNAP2, PTPRF, RRBP1, NRXN3, PTPRO, AHR, THBD, CD320, PRLR, TACSTD2, KREMEN1, CLEC7A, UNC13C, CD302, CD200
MF00202:Other miscellaneous function protein	42	401	0.0806006	LRRC8E, PHLPP2, GRAP, LRDD, COPS4, SELENBP1, AMOTL1, SPAG16, CMBL, SEC16B, ARHGAP22, ZNF326, OSBPL1A, PIR, TRAF5, API5, EIF3M, GIMAP4, GIMAP5, GIMAP6, CPNE4, CPNE5, GIMAP7, STMN2, GIMAP8, TMEM120B, LRRC27, SOCS5, ARHGAP24, SELT, BCL2L11, TACC1, GIMAP1, SH2D3A, ERBB2IP, DOK5, IFT57, HEBP1, CPNE3, PARD6G, GADD45B, PROS1
MF00180:Extracellular matrix glycoprotein	13	94	0.0813856	HAPLN1, SCUBE3, LTBP2, TNC, EFEMP1, FBN1, BCAN, MMRN1, EMILIN3, MMRN2, VWF, LEPREL1, MEGF6
MF00261:Actin binding cytoskeletal protein	37	347	0.0823886	CGNL1, MTSS1, LIMS1, MYL4, LIMA1, MYH15, PDLIM7, WASF3, DIAPH2, LMO7, PDLIM1, KLHL4, CORO2B, CORO2A, ACTR5, LIMS3, MYO5B, HIP1, PLEC, DTNA, IPP, MYO6, MYO1C, ALPK3, ENC1, FBLIM1, EPB49, FMN2, MYRIP, PRICKLE1, LIMCH1, SVIL, FRMD4B, FHOD3, SPTBN1, DBN1, MYH10
MF00039:Other transcription factor	36	337	0.0848659	HLF, LMO2, TBX20, STAT5B, FOXK2, CNOT3, TP63, FOXO1, FOXO4, XAB2, RFXANK, SPRY4, SPRY2, SPRY1, TSC22D2, GNPTAB, ELK4, FOXF1, TFDP2, ETV1, SERTAD2, NFATC1, ERF, TBX15, TBX3, RFX4, TBX2, SMAD6, TP53, TEAD1, MSL3, ATF5, ID2, IRF6, IRF1, ID3
MF00001:Receptor	132	1435	0.0903388	PLXNA4, CADM1, PLXNA2, CADM2, OSMR, F2RL1, JAG2, LPAR3, LPAR1, LRRC4C, CD47, OGN, UNC5B, GPR44, PGRMC2, MS4A1, RARB, FAS, SPRED1, PTPRF, GPER, BAIAP2, STAP2, PIM1, PIM3, PTPRO, IL11RA, AHR, SLITRK4, THBD, CD320, TACSTD2, SSTR1, ROR1, UNC13C, PLXNC1, FGFR3, ERBB4, ADORA2B, DRD2, LRIG1, LRIG2, FCGRT, LRIG3, EPHB1, PAQR5, EPHB2, IRAK4, LGALS3BP, CNR1, TEK, HCN4, SPAM1, MET, KDR, P2RX4, EPHA7, GPR39,…
MF00040:Cell adhesion molecule	38	364	0.0997308	DCC, IGDCC3, TSPAN1, LTBP2, TSPAN4, TNC, PRTG, TSPAN6, NINJ1, CD53, CDH4, CDH5, CDH6, CDH8, CD47, KAL1, TGFBI, SSX2IP, COL8A1, VWA1, NEGR1, CEACAM1, F11R, PCDHB7, FBN1, EFEMP1, PCLO, LIN7A, PCDH18, NCAM1, SLC26A6, VSIG2, VSIG1, PECAM1, CDH19, DSC2, CNTN3, SELE

## Sheet: Table S2a
Table S2a Enriched GO Biological Process Terms for the genes differentially expressed between TdECs and NdECs in CA group
GO Term	Count	Size	PValue	Genes
BP00203:Cell cycle	71	896	3.8632e-09	KIF22, PRC1, E2F8, IQGAP3, TTK, NAP1L3, PTTG1, GTSE1, PRIM1, CUL3, CDC45, MCM7, DDX11, CDK12, CCNA1, INSR, TOP2A, WDR34, ASPM, CDK1, ANAPC2, CCNI, STAG3L1, POLE, CCNF, KIF15, EXD3, CDK6, UBE2I, MCM3, CDKL3, UBE2C, MCM4, MCM5, ORC1L, RFC5, CDK11A, BUB1B, DEAF1, OTUD4, KIF4A, FZR1, BLM, GPSM3, ABI3, NCAPG, BUB1, TFDP2, GPSM2, EXO1, KLK7, GINS2, FOXL1, PTPN3, NUB1, NUF2, PHF10, CDC20, CDC20B, NDC80,…
BP00282:Mitosis	30	337	3.23058e-05	OTUD4, KIF22, KIF4A, PRC1, GPSM3, TTK, PTTG1, DDX11, NCAPG, CDK12, BUB1, GPSM2, ASPM, CDK1, ANAPC2, CCNI, STAG3L1, KIF15, CCNF, NUF2, CDK6, UBE2I, HGF, CDKL3, SEPT10, SMC4, CDK11A, BUB1B, CIT, KIF20A
BP00034:DNA metabolism	27	309	0.000118964	BLM, THAP6, NAP1L3, PTTG1, XAB2, PRIM1, TYMS, CDC45, MCM7, TOP2A, RBPJL, RTEL1, EXO1, RECQL4, GINS2, DFFB, POLE, EXD3, MCM3, MCM4, BRCA1, MCM5, ORC1L, SMC4, RFC5, DCLRE1B, DHFR
BP00035:DNA replication	15	125	0.000266613	EXO1, GINS2, BLM, POLE, EXD3, NAP1L3, MCM3, MCM4, ORC1L, MCM5, RFC5, PRIM1, CDC45, MCM7, TOP2A
BP00207:Cell cycle control	30	386	0.000347662	DEAF1, FZR1, E2F8, ABI3, IQGAP3, PTTG1, CUL3, CDK12, CCNA1, INSR, KLK7, CDK1, ANAPC2, FOXL1, CCNI, PTPN3, NUB1, CCNF, PHF10, CDK6, CDC20B, NDC80, CDC20, UBE2C, CDKL3, BRCA1, CCNB2, DUSP1, RPS6KA2, CDK11A
BP00064:Protein phosphorylation	40	614	0.00105443	NEK2, TTK, MKNK1, PRKG2, MST4, ACP1, MUSK, DUSP19, SNRK, PAK4, BUB1, CDK12, INSR, CDK1, PTPRC, PTPN3, TAOK2, PTPRG, FLT4, CDK6, CDKL3, PTPN11, EPHA5, NTRK3, PPM1F, MAP4K4, PLK4, DUSP1, RPS6KA2, PLK1, CDK11A, DYRK1B, MAPK4, NTRK2, PDGFRA, BUB1B, MVK, CIT, MELK, PPP2R3C
BP00273:Chromatin packaging and remodeling	16	174	0.00251565	HIST1H2AC, HIST2H2AA3, HIST1H1C, NASP, HIST1H2AD, RUNX1T1, SUV39H1, WHSC1, NAP1L3, SMC4, H2AFV, BPTF, CENPA, HIST1H2AK, H2AFX, HIST1H4D, HIST1H3E, HIST1H3F, HIST1H3H, HIST1H4H
BP00224:Cell proliferation and differentiation	54	949	0.00267237	E2F8, ZNF250, ZNF10, PTMA, TGFB1, GTSE1, EDNRA, EDNRB, PAPPA, ZNF492, PARD3B, INSR, CCNI, CCNF, KIF15, UBE2I, PCDH7, IFI16, UBE2C, ZNF883, ZNF239, PDGFRA, BUB1B, ADAM12, IFITM2, HDGF, ACP1, ZNF229, MEIS2, CRB1, NDRG3, NCAPG, TFDP2, BUB1, PTN, IVL, KLK7, GINS2, PTPRC, FOXL1, PTPN3, FLT4, PHF10, HGF, ZNF626, S100A13, PTPN11, EPHA5, MEF2D, SNED1, PLK1, ZNF214, RHEB, KIF20A
BP00206:Chromosome segregation	11	105	0.00636068	OTUD4, KIF22, DDX11, STAG3L1, NUF2, BUB1, BUB1B, UBE2I, PTTG1, SMC4, KIF20A
BP00285:Cell structure and motility	55	1042	0.0107583	PDLIM7, GTSE1, KRT33A, ANK2, COL12A1, ZNF492, PARD3B, RHOF, WDR34, SPON1, KIF14, FMNL2, ACTN4, KIF15, ACTN1, FARP1, FMN1, SLC26A6, MYRIP, PDGFRA, EPS8L2, FGD2, KIF4A, CLDN19, TSHZ1, LMNB1, FPR1, ABI3, ARPC4, DNAH5, ADAP1, CDC42EP2, MUSK, EZR, CRB1, KIRREL, DMD, MYO15A, RSPH6A, SCARB1, COL8A1, IVL, DTNA, SPP1, TECTA, FOXL1, COL5A2, DOCK4, PTPN11, SNED1, MYO19, ARAP3, CIT, KATNAL2, KIF20A
BP00063:Protein modification	56	1068	0.0115479	B3GALT4, TTK, PRKG2, ART1, ART4, PAK4, PRMT6, CDK12, CHST15, INSR, CDK1, TTC7A, PTPRG, CDK6, UBE2I, CDKL3, UBE2C, PPM1F, MAP4K4, CDK11A, MAPK4, PDGFRA, BUB1B, MVK, MELK, HS3ST3B1, NEK2, HS3ST2, UBA7, MKNK1, ACP1, MST4, UBE2D3, DUSP19, MUSK, SNRK, BUB1, GCNT1, PTPRC, HS3ST3A1, TAOK2, PTPN3, FLT4, PHF10, PTPN11, NTRK3, EPHA5, PLK4, DUSP1, RPS6KA2, PTAR1, PLK1, DYRK1B, NTRK2, CIT, PPP2R3C
BP00031:Nucleoside, nucleotide and nucleic acid metabolism	134	2983	0.0168231	HIST2H2AA3, ZC3HAV1, ZNF250, PTTG1, ZXDA, ZNRF2, APOBEC3B, PRIM1, H2AFV, PSIP1, H2AFX, PATZ1, SNRPN, DFFB, POLE, EOMES, EXD3, POLR2J2, HNRNPR, ORC1L, RFC5, HES1, DCLRE1B, PDE5A, ZNF239, ZNF434, DEAF1, CPSF3L, TSHZ1, ARPP21, BLM, ADORA2A, SOX2, TAF9B, HDGF, ZMYND8, XAB2, TK1, HNRNPA3, ZNF229, MEIS2, ZNF226, CRB1, CNOT6L, LYL1, HOXA6, ENTPD7, TEAD4, TFDP2, NKX3-1, HIST1H4D, SNRNP35, HELLS, HIST1H4H…
BP00193:Developmental processes	93	2002	0.0244126	KIF22, PDLIM7, ELF4, TBX20, E2F8, TLR2, VGF, TGFB1, CRYGA, EDNRA, EFHD2, EDNRB, KIF2C, TRAK2, PAPPA, COL12A1, SRD5A2, CHST15, ROBO3, CCNA1, INSR, SPON1, CNTN5, SCUBE3, PTPRG, KIF15, EOMES, UBE2I, PCDH7, MBNL1, FARP1, FMN1, HES1, SLC26A6, VAMP5, PDGFRA, BUB1B, VGLL2, HS3ST3B1, MELK, OTUD4, FGD2, WNT16, TSHZ1, SHROOM3, ADORA2A, HS3ST2, MKNK1, EHF, GIPC2, XAB2, DNAH5, FAM46B, MUSK, MEIS2, CRB1, HOXA…
BP00173:Muscle contraction	13	178	0.0380206	UTS2, ADORA2A, CACNB2, LMO7, PRKG2, BDKRB2, EDNRA, EDNRB, ADRB1, LIMCH1, MYO19, ASPM, DTNA
BP00118:NO mediated signal transduction	3	9	0.0431148	NOS1, DMD, DTNA
BP00167:Synaptic transmission	17	265	0.0448766	GLRB, REPS2, ICA1, ADORA2A, GRIK2, MRAS, SNCA, RPH3AL, SYT9, CACNB2, EPS15L1, P2RX5, ADRB1, DMD, BIN1, DTNA, EHD4
BP00101:Sulfur metabolism	8	90	0.0539894	SLC26A6, CHST10, HS3ST3A1, HS3ST2, CHST15, PAPSS2, SLC26A11, HS3ST3B1
BP00033:Pyrimidine metabolism	5	39	0.058709	TYMS, DHFR, DCK, DPYD, TK1
BP00143:Cation transport	25	454	0.062116	FXYD2, ATP6V0E1, SHROOM2, GRIK2, SLC22A15, TRPV3, ENSA, SLC47A1, KCNJ3, KCNJ14, SLC11A2, NALCN, SLC4A4, ATP6V0D2, SLC8A1, ATP6V1H, TCN2, KCTD4, KCNK2, KCNV2, P2RX5, SLC17A4, SLC17A2, ATP6V0A1, KCNH7
BP00292:Other carbon metabolism	7	75	0.0641256	TYMS, VAT1L, DHFR, C1ORF27, TMEM120B, CA4, ALDH3A2
BP00242:Embryogenesis	10	134	0.0678755	PLK4, SLC26A6, FOXL1, PLK1, PDGFRA, BUB1, BUB1B, VGLL2, UBE2I, INSR
BP00168:Neurotransmitter release	8	99	0.0811459	ICA1, REPS2, SNCA, SYT9, CACNB2, EPS15L1, BIN1, EHD4
BP00142:Ion transport	30	584	0.082134	FXYD2, SHROOM2, ATP6V0E1, GRIK2, SLC22A15, TRPV3, ENSA, SLC47A1, KCNJ3, SLC26A11, KCNJ14, SLC11A2, SLC39A6, NALCN, SLC4A4, ATP6V0D2, HCN2, SLC8A1, GLRB, ATP6V1H, TCN2, KCNV2, KCNK2, KCTD4, P2RX5, SLC26A6, SLC17A4, SLC17A2, ATP6V0A1, KCNH7
BP00204:Cytokinesis	8	101	0.088085	PRC1, GPSM3, GPSM2, TTK, CIT, SEPT10, ASPM, KIF20A
BP00146:Extracellular transport and import	7	82	0.0899769	SLC26A6, SLC17A4, SLC22A15, SLC17A2, SLC6A15, SNRNP35, SLC26A11

## Sheet: Table S2b
Table S2b Enriched GO Molecular Function Terms for the genes differentially expressed between TdECs and NdECs in CA group
Term	Count	Size	PValue	Genes
MF00063:Histone	9	44	0.000191744	HIST2H2AA3, HIST1H2AC, HIST1H1C, HIST1H2AD, H2AFV, CENPA, H2AFX, HIST1H2AK, HIST1H4D, HIST1H3E, HIST1H3F, HIST1H3H, HIST1H4H
MF00212:Other G-protein modulator	19	203	0.00059794	REPS2, TBC1D8, GPSM3, IQGAP3, ABI3, RUNDC3A, EPS15L1, RGS17, TBC1D22B, TBC1D22A, ADAP1, USP6NL, MYRIP, RGS1, TBC1D27, GPSM2, ARAP3, EHD4, ARHGAP9
MF00107:Kinase	41	635	0.000811417	NEK2, DCK, TTK, MKNK1, PRKG2, MST4, TK1, MUSK, SNRK, PAK4, BUB1, CDK12, ETNK2, GK5, PAPSS2, INSR, CDK1, TAOK2, FLT4, MPP5, CDK6, MPP7, RBKS, CDKL3, SH3BP5, EPHA5, NTRK3, MAP4K4, PLK4, RPS6KA2, PLK1, CDK11A, DYRK1B, MAPK4, NTRK2, PI4K2A, PDGFRA, BUB1B, MVK, CIT, MELK
MF00243:DNA helicase	9	69	0.00401425	RECQL4, MCM7, BLM, DDX11, MCM3, MCM4, HELLS, MCM5, RTEL1
MF00231:Microtubule binding motor protein	8	60	0.00672709	KIF1C, KIF14, KIF2C, KIF22, KIF4A, KIF15, DNAH5, KIF20A
MF00100:G-protein modulator	24	359	0.00816673	FGD2, REPS2, RPGR, TBC1D8, GPSM3, IQGAP3, ABI3, RUNDC3A, EPS15L1, RGS17, VAV2, TBC1D22B, TBC1D22A, FARP1, ADAP1, DOCK4, USP6NL, MYRIP, RGS1, TBC1D27, GPSM2, ARAP3, ARHGAP9, EHD4
MF00108:Protein kinase	30	493	0.0105791	NEK2, MKNK1, TTK, PRKG2, MST4, MUSK, SNRK, PAK4, CDK12, BUB1, INSR, CDK1, TAOK2, FLT4, CDK6, CDKL3, EPHA5, NTRK3, MAP4K4, PLK4, PLK1, CDK11A, RPS6KA2, MAPK4, DYRK1B, NTRK2, PDGFRA, BUB1B, CIT, MELK
MF00264:Microtubule family cytoskeletal protein	16	213	0.0137875	KIF14, KIF22, KIF4A, PRC1, FKSG2, DYNC2LI1, KIF15, ARPC4, DNAH5, KIF1C, KIF2C, RSPH6A, ACAD11, KATNAL2, WDR34, KIF20A
MF00039:Other transcription factor	21	337	0.0279341	FUS, DEAF1, PURG, BACH2, FOXL1, ELF4, TBX20, E2F8, EOMES, EHF, IFI16, PTTG1, XAB2, MSL3, MEF2D, TSC22D2, TEAD4, NFAT5, TFDP2, RBPJL, NFATC1
MF00013:Tyrosine protein kinase receptor	7	72	0.0515869	EPHA5, NTRK3, MUSK, FLT4, NTRK2, PDGFRA, INSR
MF00213:Non-receptor serine/threonine protein kinase	17	281	0.0617599	CDK1, MKNK1, CDK6, PRKG2, CDKL3, PLK4, SNRK, RPS6KA2, CDK11A, PLK1, DYRK1B, MAPK4, BUB1, CDK12, BUB1B, CIT, MELK
MF00093:Select regulatory molecule	51	1082	0.0656939	IQGAP3, EPS15L1, NAP1L3, PSMC3IP, SERPINA1, CCNA1, GNG4, RHOF, TOP2A, RAB21, ARHGAP9, RECK, RPGR, CCNI, CCNF, ARL6, TBC1D22B, TBC1D22A, FARP1, MYRIP, TFPI, FGD2, FZR1, REPS2, TBC1D8, MRAS, GPSM3, ABI3, RUNDC3A, ADAP1, SERPINC1, GPSM2, RHOBTB3, EHD4, BIRC5, CDC20B, CDC20, RGS17, VAV2, SEPT10, KCTD4, DOCK4, USP6NL, RGS1, CCNB2, DUSP1, GMFG, TBC1D27, RHEB, RAB38, ARAP3
MF00091:Cytoskeletal protein	38	773	0.0707583	KIF22, KIF4A, SHROOM3, PRC1, PDLIM7, LMNB1, MYO7A, FKSG2, DYNC2LI1, LMO7, ARPC4, KRT33A, DNAH5, KIF2C, EZR, ANK2, DMD, MYO15A, ZNF492, RSPH6A, IVL, WDR34, ASPM, DTNA, KIF14, FMNL2, ACTN4, KIF15, ACTN1, SEPT10, FMN1, KIF1C, MYRIP, LIMCH1, MYO19, ACAD11, KATNAL2, KIF20A
MF00140:Other transferase	9	123	0.0890212	OGFOD1, CHST10, HS3ST3A1, SPTLC3, HS3ST2, DSEL, CHST15, GMPS, HS3ST3B1
